# Supplementary material for: Propolis, Bee Honey, and Their Components Protect against Coronavirus Disease 2019 (COVID-19): A Review of In Silico, In Vitro, and Clinical Studies
Source: Molecules. 2021 Feb 25;26(5):1232. doi: 10.3390/molecules26051232 (PMC7956496; doi:10.3390/molecules26051232)
Supplement: Supplementary file 1 [file molecules-26-01232-s001.zip]

Archive with 3 entries (2 files):
- Suppl/
- Suppl/Supplementary file 1.pdf
- Suppl/Supplementary Table 1.pdf
